# Supplementary material for: Emotional neglect and parents’ adverse childhood events
Source: Eur Psychiatry. 2023 Jun 9;66(1):e47. doi: 10.1192/j.eurpsy.2023.2420 (PMC10305758; doi:10.1192/j.eurpsy.2023.2420)
Supplement: Supplementary file 1 [file epasup.zip]

Archive with 3 entries (3 files):
- S0924933823024203sup001.docx
- S0924933823024203sup002.docx
- S0924933823024203sup003.pdf
